# Supplementary material for: Superparasitism Drives Heritable Symbiont Epidemiology and Host Sex Ratio in a Wasp
Source: PLoS Pathog. 2016 Jun 20;12(6):e1005629. doi: 10.1371/journal.ppat.1005629 (PMC4920596; doi:10.1371/journal.ppat.1005629)
Supplement: S1 Table — Shown are the p-values obtained using pairwise comparisons. Significant contrasts in superparasitism rates shown in bold. Numbers in brackets = (Number of superparasitism events / number of trials). (XLSX) [file ppat.1005629.s001.xlsx]

## Sheet: Sheet1
Table S1: Interspecific differences in superparasitism rates. Shown are the p-values obtained using pairwise comparisons. Significant contrasts in superparasitism rates shown in bold. Numbers in brackets = (Number of superparasitism events / number of trials).
	M. raptorellus	N. giraulti	N. longicornis	N. vitripennis	T. sarcophagae
M. raptorellus	-	<0.001	<0.001	<0.001	0.9832
(3/15)
N. giraulti	-	-	1	0.0419	<0.001
(15/18)
N. longicornis	-	-	-	0.0105	<0.001
(23/32)
N. vitripennis	-	-	-	-	<0.001
(69/78)
T. sarcophagae	-	-	-	-	-
(5/26)
