# Supplementary material for: Superparasitism Drives Heritable Symbiont Epidemiology and Host Sex Ratio in a Wasp
Source: PLoS Pathog. 2016 Jun 20;12(6):e1005629. doi: 10.1371/journal.ppat.1005629 (PMC4920596; doi:10.1371/journal.ppat.1005629)
Supplement: S2 Table — Pupae exposed to four female wasps produced significantly fewer clutches with a female-biased sex ratio than pupa exposed to a single female wasp (comparison of binomial GLMER, χ2 = 17.601, df = 1, P<0.001). In total, 73% of pupae exposed to multiple wasps appear to be superparasitised. Clutches were classed as female biased if they showed a significant deviation from a 1:1 sex ratio in favour of males in exact binomial tests (Null hypothesis set to 0.5, significance cut off 0.95). Any clutch that showed no significant deviation from 1:1 was classed as 'not biased'. Unusually small clutches (<6 wasps) and those producing all male broods (indicative of maternal virginity) were removed from analysis. (XLSX) [file ppat.1005629.s002.xlsx]

## Sheet: Sheet1
Table S2: Estimation of superparasitism rates by N. vitripennis under single and grouped conditions. Pupae exposed to four female wasps produced significantly fewer clutches with a female-biased sex ratio than pupa exposed to a single female wasp (comparison of binomial GLMER, Chisq=17.601, df=1, P<0.001). In total, 73% of pupae exposed to multiple wasps appear to be superparasitised. Clutches we…
Treatment	Fraction pupae used	No. Female biased	No not biased	% female biased	no. virgin lays	no <6 wasps	no. dead pupae	Mean SR (fraction male)
1Wasp/4 fly pupae	63/80	19	43	0.306452	0	1	17	0.39
4Wasps/4 fly pupae	77/80	5	62	0.0746269	10	0	3	0.67
4 wasps/1 fly pupa	14/20	2	11	0.153846	1	0	6	0.62
1 Wasp/1 fly pupa	17/20	7	6	0.538462	4	0	3	0.33
